# Supplementary material for: Flow Cytometric Analysis of Bone Marrow Particle Cells for Measuring Minimal Residual Disease in Multiple Myeloma
Source: Cancers (Basel). 2022 Oct 8;14(19):4937. doi: 10.3390/cancers14194937 (PMC9563644; doi:10.3390/cancers14194937)
Supplement: Supplementary file 1 [file cancers-14-04937-s001.zip]

Archive with 4 entries (4 files):
- Figure S1.pdf
- Supplementary method.pdf
- Table S1.pdf
- Table S2.pdf
